# Supplementary material for: Peri-Elastodynamic Simulations of Guided Ultrasonic Waves in Plate-Like Structure with Surface Mounted PZT
Source: Sensors (Basel). 2018 Jan 18;18(1):274. doi: 10.3390/s18010274 (PMC5796372; doi:10.3390/s18010274)
Supplement: Supplementary file 1 [file sensors-18-00274-s001.zip]

Archive with 3 entries (2 files):
- supplymentary/
- supplymentary/S1_PD_Pristin_Al_LambWave.mp4
- supplymentary/S2_PD_Hole_AL_LambWave.mp4
